# Supplementary material for: Reconstructing SNP allele and genotype frequencies from GWAS summary statistics
Source: Sci Rep. 2022 May 17;12:8242. doi: 10.1038/s41598-022-12185-6 (PMC9114146; doi:10.1038/s41598-022-12185-6)
Supplement: Supplementary file 2 — Supplementary Information 2. [file 41598_2022_12185_MOESM2_ESM.xlsx]

## Sheet: ADHD-ASD
leading SNP						region		leading SNP annotation
SNP	chr	pos	OR	SE	p	start	end	Consequence	SYMBOL	BIOTYPE
rs3791033	1	44134077	1.11862	0.017077	5.2276e-11	43974091	44475123	intron_variant	KDM4A	protein_coding
rs877116	8	10712945	0.906369	0.015601	2.9523e-10	10511707	11460909	non_coding_transcript_variant,intron_variant	LOC101929248	ncRNA
rs13023832	2	215219808	1.17327	0.026132	9.6531e-10	215081228	215237194	intron_variant	SPAG16	protein_coding
rs17701675	8	8850633	1.09648	0.01586	6.3494e-09	8652889	9090902	intron_variant,genic_upstream_transcript_variant	ERI1	protein_coding
rs8039398	15	47730870	0.910195	0.01621	6.4472e-09	47716150	47911870	intron_variant	SEMA6D	protein_coding
rs11123965	2	104240205	0.913747	0.016172	2.437e-08	104056454	104387855	non_coding_transcript_exon_variant	AC018880.2	processed_pseudogene
rs249974	5	107093162	0.918148	0.015398	2.9234e-08	107085864	107110731	intergenic_variant	-	-
rs7651237	3	48105528	1.09988	0.017173	2.9611e-08	47588649	48170802	genic_upstream_transcript_variant,intron_variant	MAP4	protein_coding
rs78648104	6	50683009	1.17199	0.028715	3.259e-08	50491551	50934086	missense_variant	TFAP2D	protein_coding

## Sheet: ADHD-BIP
leading SNP						region		leading SNP annotation
SNP	chr	pos	OR	SE	p	start	end	Consequence	SYMBOL	BIOTYPE
rs9834970	3	36856030	1.13101	0.015005	2.3149e-16	36834099	37451047	regulatory_region_variant	-	promoter_flanking_region
rs17183814	2	166152389	1.26061	0.028823	9.3561e-16	166152389	166363850	missense_variant	SCN2A	protein_coding
rs79360559	4	162300131	0.858902	0.020453	1.0334e-13	162279027	162354095	downstream_gene_variant	FSTL5	protein_coding
rs7969091	12	49464449	1.1184	0.015151	1.5208e-13	49387955	49603147	upstream_gene_variant	RHEBL1	protein_coding
rs12898460	15	38986813	1.12603	0.016229	2.5893e-13	38960882	38999394	upstream_gene_variant	C15orf53	protein_coding
rs571017	1	61104159	1.11328	0.014927	6.5246e-13	60901143	61125378	intron_variant,non_coding_transcript_variant	RP11-776H12.1	lincRNA
rs189273738	4	118661116	0.830268	0.026303	1.5314e-12	118554936	118782785	intergenic_variant	-	-
rs7707252	5	78840610	1.12389	0.016766	3.2495e-12	78801947	78849697	intergenic_variant	-	-
rs6829845	4	123510766	0.895837	0.015896	4.5275e-12	123026869	123557236	intergenic_variant	-	-
rs7206464	16	18048699	0.897271	0.015809	7.0397e-12	17891460	18062164	intron_variant,non_coding_transcript_variant	CTA-481E9.4	lincRNA
rs62442944	7	2015047	1.13406	0.018774	2.0682e-11	1873756	2110850	intron_variant	MAD1L1	protein_coding
rs4858253	3	20729091	0.902674	0.015501	3.9547e-11	20634437	20752104	intergenic_variant	-	-
rs118134876	7	11500372	1.25257	0.034504	6.719e-11	11479725	11505200	missense_variant	THSD7A	protein_coding
rs7650888	3	182615740	0.902489	0.015802	8.4196e-11	182480230	182642134	intron_variant	ATP11B	protein_coding
rs72943079	3	107550505	0.872748	0.021021	9.4975e-11	107532069	107567716	intergenic_variant	-	-
rs2675956	2	233753340	0.904021	0.015586	9.5554e-11	233592501	233792565	intron_variant	NGEF	protein_coding
rs1278516	1	50900021	1.17481	0.024932	1.0348e-10	50885622	51532590	downstream_gene_variant	RP5-850O15.4	lincRNA
rs4886883	15	77888924	1.10351	0.015486	2.013e-10	77384002	77910620	intron_variant,non_coding_transcript_variant	RP11-307C19.2	lincRNA
rs7710463	5	59201471	0.862086	0.023468	2.5548e-10	59189705	59226513	intron_variant	PDE4D	protein_coding
rs2464431	15	57366096	0.906739	0.015529	2.8957e-10	57040227	57586642	intron_variant	TCF12	protein_coding
rs117686946	7	48588176	1.42632	0.05646	3.1866e-10	48505243	48868179	intron_variant	ABCA13	protein_coding
rs3774608	3	53832712	1.10251	0.015545	3.4317e-10	53747133	53833398	intron_variant	CACNA1D	protein_coding
rs73147614	7	98717625	1.32287	0.044761	4.0756e-10	98717625	98784542	intron_variant	SMURF1	protein_coding
rs713240	10	63810452	1.09912	0.015123	4.1293e-10	63801722	63825807	intron_variant	ARID5B	protein_coding
rs6947663	7	35546103	1.10616	0.016157	4.2435e-10	35533765	35556502	intron_variant,non_coding_transcript_variant	AC007652.1	lincRNA
rs28565152	5	7542911	0.894944	0.017775	4.2539e-10	7493177	7587233	intron_variant	ADCY2	protein_coding
rs212165	16	72469463	0.863475	0.023598	4.9605e-10	72252752	72653326	intron_variant,non_coding_transcript_variant	AC004158.2	lincRNA
rs4601411	9	86377638	1.11895	0.018075	5.0231e-10	86368660	86666993	intron_variant	GKAP1	protein_coding
rs73186008	7	104826263	0.88426	0.019947	6.9728e-10	104617040	105041949	intron_variant	SRPK2	protein_coding
rs4850793	2	193712184	1.0968	0.015084	9.0221e-10	193369157	193741525	intergenic_variant	-	-
rs12538191	7	44980824	1.13654	0.020935	9.7315e-10	44980824	44985971	intergenic_variant	-	-
rs17680262	12	110354536	0.847632	0.027139	1.1206e-09	110280564	110513316	3_prime_UTR_variant	TCHP	protein_coding
rs7916271	10	85954220	1.10871	0.016944	1.1259e-09	85954220	85954220	upstream_gene_variant	CDHR1	protein_coding
rs10056210	5	22227365	1.09614	0.015075	1.1334e-09	22215018	22342742	intron_variant	CDH12	protein_coding
rs72934134	11	63622300	0.904121	0.016625	1.3381e-09	63602112	63794171	intron_variant	MARK2	protein_coding
rs11237821	11	79106804	0.865892	0.023757	1.3515e-09	79083249	79182151	intron_variant	TENM4	protein_coding
rs184582541	15	85311465	0.897896	0.017778	1.3772e-09	85145793	85392298	intron_variant	ZNF592	protein_coding
rs7406066	17	64313153	1.09702	0.015322	1.5118e-09	64236318	64331156	intron_variant,NMD_transcript_variant	PRKCA	nonsense_mediated_decay
rs6931604	6	98578215	0.911925	0.015345	1.8757e-09	98346633	98693636	intron_variant,non_coding_transcript_variant	RP11-436D23.1	lincRNA
rs36107432	1	145604791	0.905558	0.016562	2.1013e-09	145588184	145713071	intron_variant	POLR3C	protein_coding
rs28640057	10	10008076	1.10374	0.016524	2.3253e-09	9964948	10071879	intergenic_variant	-	-
rs35747291	2	215215851	1.12389	0.019586	2.474e-09	215081228	215237194	intron_variant	SPAG16	protein_coding
rs57159364	2	185508496	0.908644	0.01607	2.4998e-09	185406883	185530491	intron_variant	ZNF804A	protein_coding
rs60610513	15	56307267	0.791286	0.039282	2.5322e-09	56093503	56323249	intergenic_variant	-	-
rs57825190	7	131860973	0.895835	0.018594	3.3045e-09	131859817	131879939	intron_variant	PLXNA4	protein_coding
rs56103503	1	154980351	0.904565	0.016957	3.3181e-09	154834092	154980351	intron_variant	ZBTB7B	protein_coding
rs79170240	2	98428809	0.854535	0.026687	3.8544e-09	97349315	98599499	intron_variant	TMEM131	protein_coding
rs2283619	19	19274869	1.13293	0.021235	4.1718e-09	19260760	19657500	intron_variant	MEF2B	protein_coding
rs7552955	1	63623388	0.912742	0.015538	4.1982e-09	63616864	63626202	downstream_gene_variant	RP11-335E6.4	lincRNA
rs6519227	22	41119899	0.915114	0.015111	4.3485e-09	41080566	41382163	intergenic_variant	-	-
rs66515729	7	85571372	0.809938	0.035941	4.4864e-09	85452257	86068412	intergenic_variant	-	-
rs74446114	2	28066122	1.12547	0.02016	4.5397e-09	27867573	28113911	intron_variant	RBKS	protein_coding
rs17336658	7	32063954	1.16497	0.026114	4.9947e-09	32053239	32382019	intron_variant	PDE1C	protein_coding
rs3843751	19	10748121	0.909831	0.01622	5.6795e-09	10744807	10835405	intron_variant	SLC44A2	protein_coding
rs67486681	3	43551545	0.880909	0.021818	6.1815e-09	43500901	43602262	intron_variant	ANO10	protein_coding
rs11742527	5	169343217	1.09264	0.015261	6.4117e-09	169331239	169348810	intron_variant	DOCK2	protein_coding
rs2280264	8	97342090	0.915937	0.015133	6.5341e-09	97323485	97411713	intron_variant,NMD_transcript_variant	PTDSS1	nonsense_mediated_decay
rs11740358	5	87926463	1.09396	0.015494	6.7936e-09	87854395	87933568	intron_variant,non_coding_transcript_variant	LINC00461	lincRNA
rs6668586	1	59561367	0.916126	0.015121	6.8914e-09	59528557	59572478	regulatory_region_variant	-	promoter_flanking_region
rs28653147	20	35628841	1.10341	0.016995	7.0341e-09	35602675	35743143	downstream_gene_variant	RBL1	protein_coding
rs4850842	2	199198626	1.09275	0.01535	7.5514e-09	199181722	199251210	intron_variant,non_coding_transcript_variant	AC005235.1	lincRNA
rs61554907	17	38220432	0.866405	0.024845	7.8424e-09	38181134	38220432	intron_variant	THRA	protein_coding
rs4298967	12	2408194	0.913476	0.015702	8.2358e-09	2300207	2408194	intron_variant	CACNA1C	protein_coding
rs79215017	12	130422206	0.840459	0.030175	8.4095e-09	130388642	130454955	intergenic_variant	-	-
rs72939968	11	21027684	0.858984	0.026398	8.5046e-09	21021521	21047289	intron_variant	NELL1	protein_coding
rs145607266	8	65027099	0.753222	0.049241	8.6493e-09	64452981	65197338	intron_variant,non_coding_transcript_variant	RP11-32K4.1	antisense
rs6111610	20	17664786	0.894674	0.019349	8.8243e-09	17611789	17670847	upstream_gene_variant	RRBP1	protein_coding
rs11622061	14	79659438	0.915489	0.015352	8.8371e-09	79639095	79666284	intron_variant	NRXN3	protein_coding
rs17084232	18	69014528	1.24272	0.037803	9.016e-09	68996379	69031589	intergenic_variant	-	-
rs73113951	3	64399927	0.745057	0.051259	9.3958e-09	64367883	64454654	intron_variant	PRICKLE2	protein_coding
rs17430529	12	98585737	0.763605	0.047014	9.6535e-09	98582632	98782102	intron_variant,non_coding_transcript_variant	RP11-690J15.1	lincRNA
rs596861	18	74181627	0.887899	0.020761	1.0229e-08	74138487	74298828	intron_variant	ZNF516	protein_coding
rs80112685	2	173519683	0.780206	0.043354	1.0352e-08	173417671	173607268	intergenic_variant	-	-
rs12138343	1	119495317	0.894938	0.019458	1.1666e-08	119450102	119501103	intron_variant	TBX15	protein_coding
rs11223791	11	134282729	0.891276	0.020179	1.1698e-08	134256805	134294813	upstream_gene_variant	B3GAT1	protein_coding
rs10799962	1	163748438	0.917131	0.015196	1.2505e-08	163583243	163768927	intergenic_variant	-	-
rs3761226	20	60811072	1.09035	0.015207	1.285e-08	60804539	60885142	upstream_gene_variant	OSBPL2	protein_coding
rs2075639	16	4935636	1.17351	0.02815	1.3166e-08	4935636	4959254	downstream_gene_variant	UBN1	protein_coding
rs117722585	8	9304562	0.816114	0.035774	1.3459e-08	9304562	9304562	intergenic_variant	-	-
rs112888550	5	151515056	0.785055	0.042649	1.3931e-08	151515056	151563039	intron_variant,non_coding_transcript_variant	CTB-12O2.1	lincRNA
rs28400431	8	143698404	1.09429	0.015899	1.4519e-08	143681757	143699952	upstream_gene_variant	ARC	protein_coding
rs7867798	9	119505796	1.10971	0.01838	1.4815e-08	119242954	119529014	intron_variant	ASTN2	protein_coding
rs1864556	2	223177624	1.11571	0.019399	1.6591e-08	223177624	223207066	downstream_gene_variant	RP11-384O8.1	lincRNA
rs897624	1	2720175	1.09813	0.016601	1.712e-08	2483961	2721149	upstream_gene_variant	TTC34	protein_coding
rs6791991	3	193520157	0.917689	0.01524	1.7363e-08	193504592	193758534	intergenic_variant	-	-
rs112215652	4	23888762	0.816117	0.036053	1.7388e-08	23874896	23903305	intron_variant	PPARGC1A	protein_coding
rs12197454	6	159395339	0.796042	0.0405	1.7791e-08	159364723	159422463	downstream_gene_variant	RSPH3	protein_coding
rs685839	13	58656749	0.912467	0.016274	1.8161e-08	58259492	58688590	intergenic_variant	-	-
rs11242223	5	133875043	0.914389	0.015915	1.869e-08	133875043	133906609	intron_variant	JADE2	protein_coding
rs1510788	4	29398164	1.09045	0.015404	1.8955e-08	29344724	29410945	intergenic_variant	-	-
rs79181095	1	161176519	0.853335	0.028231	1.9309e-08	161166723	161183516	intron_variant	NDUFS2	protein_coding
rs17566146	5	152088959	0.91065	0.016703	2.1001e-08	151887779	152339648	intron_variant,non_coding_transcript_variant	AC091969.1	lincRNA
rs10101440	8	127535431	1.13667	0.022912	2.255e-08	127526842	127559125	downstream_gene_variant	RP11-103H7.3	lincRNA
rs117074838	12	120222207	0.80751	0.03834	2.4554e-08	120222207	120222207	intron_variant	CIT	protein_coding
rs79032349	6	143194088	0.771129	0.046673	2.5683e-08	143184205	143194088	intron_variant	HIVEP2	protein_coding
rs16864025	2	223563611	1.26326	0.041972	2.5793e-08	223563611	223563611	non_coding_transcript_exon_variant	AC016712.1	processed_pseudogene
rs8011512	14	77656325	0.838025	0.031743	2.5943e-08	77655794	77700890	intron_variant	TMEM63C	protein_coding
rs2534738	16	6458443	1.08893	0.015307	2.6105e-08	6450334	6472585	intron_variant	RBFOX1	protein_coding
rs7977027	12	119471410	1.08926	0.015365	2.6302e-08	119426053	119525081	intron_variant	SRRM4	protein_coding
rs78957137	8	117725268	0.807026	0.038557	2.6887e-08	117646758	117790914	intron_variant	EIF3H	protein_coding
rs13335420	16	89734457	0.741411	0.053842	2.7445e-08	89724755	89750596	intron_variant	SPATA33	protein_coding
rs57457691	19	33911705	0.916498	0.015706	2.828e-08	33887405	34015904	intron_variant	PEPD	protein_coding
rs10875754	12	48557922	0.919977	0.015031	2.873e-08	48421774	48732719	intron_variant	ASB8	protein_coding
rs13253986	8	78527566	0.89574	0.019843	2.8759e-08	78181184	78629808	intergenic_variant	-	-
rs6764171	3	70658257	1.09374	0.016148	2.8786e-08	70657816	70700679	intergenic_variant	-	-
rs3111611	5	62172239	1.09823	0.016949	3.2289e-08	62172239	62175916	intergenic_variant	-	-
rs2647493	1	77986851	1.11327	0.019409	3.2312e-08	77938422	78259756	intron_variant	AK5	protein_coding
rs13132953	4	46980679	0.916956	0.015699	3.3459e-08	46980679	46980679	intron_variant	GABRA4	protein_coding
rs61942266	12	112938461	0.865028	0.026256	3.346e-08	112098285	112973490	intron_variant	PTPN11	protein_coding
rs7919661	10	14723053	1.09933	0.017173	3.5008e-08	14712279	14735553	intron_variant	FAM107B	protein_coding
rs78459567	11	57498306	0.824317	0.035057	3.5675e-08	57498306	57576626	intron_variant	TMX2	protein_coding
rs6415350	7	115630389	0.916035	0.015919	3.6045e-08	115518049	115658664	intron_variant	TFEC	protein_coding
rs149268645	2	203833018	0.884264	0.022332	3.6346e-08	203639395	204196618	intron_variant	CARF	protein_coding
rs62368465	5	91990971	1.1174	0.020187	3.8225e-08	91990971	91990971	intron_variant,non_coding_transcript_variant	CTC-529L17.1	lincRNA
rs7234719	18	28267534	1.09188	0.015994	3.8899e-08	28204699	28315863	intergenic_variant	-	-
rs1483246	2	186050380	0.920067	0.015179	4.0534e-08	186044627	186057716	intergenic_variant	-	-
rs72735016	15	54179923	0.906471	0.017892	4.058e-08	54167303	54179923	intergenic_variant	-	-
rs1754937	13	30933368	0.917776	0.015685	4.4959e-08	30879256	30935633	intron_variant,non_coding_transcript_variant	LINC00426	lincRNA
rs12443855	16	56926176	1.09089	0.015917	4.6166e-08	56912608	56928911	intron_variant	SLC12A3	protein_coding
rs228768	17	42191893	1.09527	0.016689	4.9497e-08	42156471	42270291	intron_variant	HDAC5	protein_coding

## Sheet: ADHD-ED
leading SNP						region		leading SNP annotation
SNP	chr	pos	OR	SE	p	start	end	Consequence	SYMBOL	BIOTYPE
rs200312312	5	104002346	0.772359	0.032044	7.5745e-16	103682279	104082179	intron_variant,non_coding_transcript_variant	RP11-6N13.1	lincRNA
rs2271194	12	56477694	0.82539	0.02838	1.3642e-11	56368078	56482180	splice_region_variant,intron_variant	ERBB3	protein_coding
rs79350580	5	164542131	0.668986	0.060175	2.3841e-11	164465359	164713677	intron_variant,non_coding_transcript_variant	CTC-340A15.2	antisense
rs4473030	13	19604485	0.831433	0.027854	3.4126e-11	19531283	19636645	intron_variant,non_coding_transcript_variant	GTF2IP3	unprocessed_pseudogene
rs6816319	4	18541314	0.753294	0.048459	5.0308e-09	18541314	18622227	intergenic_variant	-	-
rs1965869	4	89677537	0.834846	0.031135	6.7254e-09	89672763	89698279	intron_variant	FAM13A	protein_coding
rs28656157	15	47155079	0.806216	0.037348	8.045e-09	47033457	47155079	intergenic_variant	-	-
rs12597118	16	5835858	1.19842	0.031568	9.8279e-09	5787856	5841406	intron_variant,non_coding_transcript_variant	RP11-420N3.2	processed_transcript
rs35465666	2	225448997	0.847721	0.028894	1.0804e-08	225334070	225467840	intron_variant	CUL3	protein_coding
rs55782301	11	113613194	0.821025	0.034726	1.3569e-08	113610935	113753294	intron_variant	ZW10	protein_coding
rs13125782	4	7428266	0.826626	0.033878	1.9065e-08	7428266	7428355	downstream_gene_variant	PSAPL1	protein_coding
rs4763166	12	62243920	0.854615	0.027969	1.9412e-08	62119373	62258723	intron_variant	FAM19A2	protein_coding
rs113835443	8	144717251	0.778729	0.045509	3.8969e-08	144717251	144717251	upstream_gene_variant	ZNF623	protein_coding
rs1854837	9	90675289	0.790096	0.042885	3.9332e-08	90674816	90717162	intergenic_variant	-	-
rs5763989	22	44159997	1.17999	0.03033	4.848e-08	44113813	44205335	intron_variant	EFCAB6	protein_coding

## Sheet: ADHD-MDD
leading SNP						region		leading SNP annotation
SNP	chr	pos	OR	SE	p	start	end	Consequence	SYMBOL	BIOTYPE
rs247910	5	87630769	1.10076	0.013227	3.9369e-13	87514778	88223420	intron_variant,non_coding_transcript_variant	TMEM161B-AS1	antisense
rs17371903	1	44070691	1.09878	0.01348	2.7854e-12	43766426	44475123	intron_variant	PTPRF	protein_coding
rs1898711	2	216485141	0.897446	0.01687	1.4184e-10	216484582	216507249	downstream_gene_variant	LINC00607	lincRNA
rs8044247	16	61970623	1.08264	0.013373	2.8972e-09	61775810	61989366	intron_variant	CDH8	protein_coding
rs227378	4	103620385	1.08795	0.014266	3.4422e-09	103603949	103635183	intron_variant	MANBA	protein_coding
rs2144782	20	21176604	1.0859	0.01409	4.9558e-09	21117840	21195803	intron_variant,non_coding_transcript_variant	PLK1S1	processed_transcript
rs13163845	5	3264389	1.11975	0.020048	1.6845e-08	3264389	3264389	intergenic_variant	-	-
rs4735932	8	751839	1.07627	0.013044	1.7536e-08	745496	786916	intron_variant,non_coding_transcript_variant	ERICH1-AS1	antisense
rs6770301	3	21278077	1.09046	0.015447	2.0689e-08	21249055	21318528	intergenic_variant	-	-
rs188642815	14	33325480	0.813998	0.03708	2.8554e-08	33314061	33325480	intergenic_variant	-	-
rs7128976	11	44711032	1.27213	0.043935	4.292e-08	44702471	44722451	intergenic_variant	-	-
rs11943973	4	89958167	0.930905	0.013098	4.594e-08	89943023	90045656	intron_variant	FAM13A	protein_coding
rs1902329	12	49939836	1.12626	0.02179	4.8457e-08	49939645	50163074	intron_variant	KCNH3	protein_coding

## Sheet: ADHD-OCD
leading SNP						region		leading SNP annotation
SNP	chr	pos	OR	SE	p	start	end	Consequence	SYMBOL	BIOTYPE
rs7683744	4	94079014	1.21592	0.030917	2.5604e-10	93665778	94232270	intron_variant	GRID2	protein_coding
rs11253241	10	5621628	0.822833	0.031846	9.168e-10	5610171	5624369	intergenic_variant	-	-
rs56944465	10	85481699	1.1916	0.030747	1.1887e-08	85473410	85481699	intergenic_variant	-	-
rs3097331	19	34648956	0.836272	0.03168	1.6617e-08	34636572	34726881	intergenic_variant	-	-
rs113647785	4	55519345	1.20841	0.033794	2.1227e-08	55485188	55538480	upstream_gene_variant	KIT	protein_coding
rs9933645	16	17909221	0.839627	0.031209	2.1327e-08	17886842	18047634	intergenic_variant	-	-
rs8030746	15	57766915	1.21373	0.034748	2.4845e-08	57766915	57766915	intron_variant	CGNL1	protein_coding
rs9326754	5	108248885	0.735066	0.05582	3.5069e-08	108248885	108248885	intron_variant	FER	protein_coding
rs639560	15	42381240	1.57287	0.082517	4.051e-08	42381240	42381240	intron_variant	PLA2G4D	protein_coding
rs9961367	18	39252337	0.843751	0.031075	4.5668e-08	39161707	39305154	intergenic_variant	-	-
rs909701	22	44973368	1.18377	0.030895	4.7496e-08	44972864	44975604	intergenic_variant	-	-

## Sheet: ADHD-SCZ
leading SNP						region		leading SNP annotation
SNP	chr	pos	OR	SE	p	start	end	Consequence	SYMBOL	BIOTYPE
rs6704768	2	233592501	1.13077	0.014266	6.9971e-18	233557043	233806771	intron_variant	GIGYF2	protein_coding
rs1782816	1	98536724	0.860448	0.018729	1.0147e-15	98298371	98562260	intergenic_variant	-	-
rs2867673	7	71752652	0.895563	0.014314	1.3006e-14	71460398	71872935	intron_variant	CALN1	protein_coding
rs2851447	12	123665113	1.1319	0.016414	4.3995e-14	123447928	123913433	intron_variant	MPHOSPH9	protein_coding
rs12903146	15	61854663	0.901223	0.014188	2.2958e-13	61718153	61909712	intron_variant,non_coding_transcript_variant	RP11-507B12.2	lincRNA
rs227378	4	103620385	1.12064	0.015563	2.5079e-13	103407428	104129141	intron_variant	MANBA	protein_coding
rs9876421	3	36848316	0.897983	0.014937	5.8476e-13	36834099	36964583	intergenic_variant	-	-
rs38752	7	111078912	0.898345	0.014951	7.4819e-13	110485505	111236477	intron_variant	IMMP2L	protein_coding
rs11693094	2	185601420	1.1065	0.014274	1.3451e-12	185406883	186057716	intron_variant	ZNF804A	protein_coding
rs1427829	12	89760744	1.10562	0.014225	1.6867e-12	89726027	89940502	upstream_gene_variant	RP11-1109F11.5	lincRNA
rs501444	1	96883062	1.10716	0.014705	4.4306e-12	96882671	97296935	upstream_gene_variant	UBE2WP1	processed_pseudogene
rs4298967	12	2408194	0.90195	0.014968	5.4027e-12	2285731	2413803	intron_variant	CACNA1C	protein_coding
rs2251811	20	1505558	1.13951	0.019263	1.2049e-11	1490857	1609014	intron_variant,non_coding_transcript_variant	RP4-576H24.2	unprocessed_pseudogene
rs2059474	15	47808354	1.11093	0.015636	1.7176e-11	47716150	47911870	intron_variant	SEMA6D	protein_coding
rs10098073	8	143309504	0.90883	0.014229	1.8369e-11	143297312	143410423	intron_variant	TSNARE1	protein_coding
rs713240	10	63810452	1.10022	0.014298	2.3916e-11	63801722	63825807	intron_variant	ARID5B	protein_coding
rs7196018	16	17969847	1.14866	0.021212	6.4067e-11	17891460	18051710	intergenic_variant	-	-
rs142094124	1	150507233	1.20371	0.028615	9.2144e-11	150022827	151136354	regulatory_region_variant	-	promoter_flanking_region
rs854766	17	18012775	1.09922	0.014614	9.5921e-11	17661802	18035019	intron_variant	MYO15A	protein_coding
rs4858241	3	20669071	1.10076	0.01486	1.0436e-10	20119295	20748320	intergenic_variant	-	-
rs4626214	4	97727069	1.09757	0.014553	1.586e-10	97652806	97782257	intron_variant,non_coding_transcript_variant	RP11-145G20.1	lincRNA
rs72986630	19	11849736	0.816522	0.031699	1.6107e-10	11849736	11849736	5_prime_UTR_variant	ZNF823	protein_coding
rs4906374	14	104270000	1.10772	0.016025	1.7223e-10	104180393	104537680	intron_variant	PPP1R13B	protein_coding
rs9980306	21	18435078	1.09593	0.014461	2.3809e-10	18417022	18460097	intergenic_variant	-	-
rs7577463	2	228994782	1.10329	0.015559	2.6519e-10	228971784	229017931	intron_variant	SPHKAP	protein_coding
rs7578712	2	194217082	1.10153	0.015311	2.6967e-10	193709357	194329148	intergenic_variant	-	-
rs4493533	4	102820684	0.912928	0.014447	2.87e-10	102766892	102885147	intron_variant	BANK1	protein_coding
rs1426371	12	108629780	0.898703	0.016971	3.1085e-10	108595296	108629780	intron_variant	WSCD2	protein_coding
rs13290882	9	86497334	0.903304	0.016189	3.3441e-10	86336751	86666444	intron_variant	KIF27	protein_coding
rs112414575	19	1968153	1.11115	0.016786	3.4146e-10	1932581	1996486	intron_variant	CSNK1G2	protein_coding
rs11772463	7	2078132	1.12446	0.018736	3.8341e-10	1877502	2246454	intron_variant	MAD1L1	protein_coding
rs1451488	2	199990107	1.09493	0.014503	4.0155e-10	199893814	200305460	intergenic_variant	-	-
rs141993028	5	139898302	1.09823	0.015016	4.383e-10	139729152	140124935	intron_variant	ANKHD1	protein_coding
rs189273738	4	118661116	0.856413	0.024897	4.791e-10	118554936	118928963	intergenic_variant	-	-
rs10233526	7	41717101	1.09811	0.01508	5.4193e-10	41706132	41743364	intron_variant,non_coding_transcript_variant	AC005027.3	sense_overlapping
rs34333191	7	85452257	0.823005	0.031556	6.7044e-10	85379359	86459347	intergenic_variant	-	-
rs7249112	19	33805470	1.17316	0.025941	7.4484e-10	33785755	33810278	intergenic_variant	-	-
rs17717216	7	28482424	1.10429	0.016118	7.5305e-10	28409093	28484650	intron_variant	CREB5	protein_coding
rs56016607	18	53164762	0.823411	0.031766	9.5595e-10	53103368	53630222	intron_variant	TCF4	protein_coding
rs7759938	6	105378954	1.09614	0.015068	1.1137e-09	105175127	105475254	intergenic_variant	-	-
rs7523273	1	207977083	0.912377	0.01506	1.1358e-09	207912179	208024062	upstream_gene_variant	C1orf132	miRNA
rs9554348	13	97012355	1.13723	0.021189	1.2852e-09	96823724	97031689	intron_variant	HS6ST3	protein_coding
rs28606370	10	104670832	1.09494	0.014949	1.3012e-09	104585125	104962011	upstream_gene_variant	RP11-724N1.1	lincRNA
rs6429121	1	239203578	0.910281	0.015687	2.068e-09	239166610	239211820	intergenic_variant	-	-
rs34635	5	60513501	1.09046	0.014454	2.0807e-09	60340893	60565864	intron_variant,non_coding_transcript_variant	CTC-436P18.1	antisense
rs113868960	16	5834288	1.099	0.015804	2.3246e-09	5787856	5843087	intron_variant,non_coding_transcript_variant	RP11-420N3.2	processed_transcript
rs935821	8	1022455	1.09144	0.014673	2.4681e-09	956458	1035601	intron_variant,non_coding_transcript_variant	ERICH1-AS1	antisense
rs281768	2	200825240	0.892883	0.019004	2.4931e-09	200715388	201226862	intron_variant	C2orf47	protein_coding
rs1591891	10	10022005	1.08785	0.014131	2.5451e-09	9964948	10074463	intergenic_variant	-	-
rs79168501	4	54959591	0.827203	0.03196	2.9266e-09	54959591	54959591	intron_variant	FIP1L1	protein_coding
rs9845457	3	135914476	1.09014	0.014566	3.1265e-09	135798658	136503404	5_prime_UTR_variant	MSL2	protein_coding
rs1852599	5	45757305	1.12761	0.020272	3.1331e-09	44989567	46405067	intergenic_variant	-	-
rs111294930	5	152177121	0.904024	0.01704	3.1926e-09	151905013	152339648	intron_variant,non_coding_transcript_variant	AC091969.1	lincRNA
rs10219255	11	14257960	0.916496	0.014755	3.4241e-09	14256184	14264979	intron_variant,non_coding_transcript_variant	SPON1	processed_transcript
rs215411	4	23423603	0.915113	0.015057	3.8302e-09	23348610	23443426	intergenic_variant	-	-
rs2103655	20	37425958	0.912923	0.01547	3.8876e-09	37360944	37485986	intergenic_variant	-	-
rs143129347	1	175819248	1.1846	0.028826	4.1815e-09	175727238	175820100	intergenic_variant	-	-
rs10843501	12	29920111	1.09188	0.01496	4.2071e-09	29905322	29947081	intron_variant	TMTC1	protein_coding
rs28400431	8	143698404	1.09178	0.014998	4.781e-09	143681757	143699952	upstream_gene_variant	ARC	protein_coding
rs9928653	16	68252079	1.11661	0.01893	5.6542e-09	67699948	68419298	intron_variant	NFATC3	protein_coding
rs28633403	11	813264	1.09046	0.014865	5.6896e-09	780321	825777	downstream_gene_variant	RPLP2	protein_coding
rs10211550	2	198383299	1.09297	0.015276	5.896e-09	198241861	198491341	intron_variant	MOB4	protein_coding
rs7568579	2	40257960	1.14179	0.022793	5.9765e-09	40167768	40279616	intron_variant,non_coding_transcript_variant	SLC8A1-AS1	antisense
rs12058508	1	243487861	1.09911	0.016312	6.8997e-09	243264751	243500994	intron_variant	SDCCAG8	protein_coding
rs76080520	2	225616199	0.869443	0.024161	7.0198e-09	225504270	225616199	intergenic_variant	-	-
rs12510251	4	183614584	0.901412	0.018021	8.4366e-09	183601594	183651063	intron_variant	TENM3	protein_coding
rs7737668	5	78837521	0.912653	0.015932	9.642e-09	78801947	78849697	intergenic_variant	-	-
rs17080610	13	64574201	0.780518	0.043431	1.1602e-08	64415983	64600946	intron_variant,non_coding_transcript_variant	LINC00355	lincRNA
rs77544414	4	94754224	0.88382	0.021663	1.1905e-08	94726981	94759035	downstream_gene_variant	ATOH1	protein_coding
rs9351113	6	87796544	1.16718	0.027141	1.2277e-08	87753317	88164606	intron_variant	CGA	protein_coding
rs10799962	1	163748438	0.920895	0.01449	1.2908e-08	163606974	163766672	intergenic_variant	-	-
rs2063862	2	146145333	1.08394	0.01419	1.344e-08	146111968	146168208	intergenic_variant	-	-
rs12908161	15	85207825	0.913846	0.015866	1.3589e-08	84546839	85392298	downstream_gene_variant	SEC11A	protein_coding
rs12354658	10	25249887	0.894762	0.019589	1.3757e-08	25249887	25310044	intergenic_variant	-	-
rs10015597	4	45054322	1.0967	0.016307	1.5072e-08	45036936	45161827	downstream_gene_variant	RP11-362I1.1	lincRNA
rs2697077	13	56918884	1.08621	0.014611	1.5152e-08	56820837	57112724	intergenic_variant	-	-
rs59119047	16	85112837	0.915123	0.015684	1.555e-08	85062530	85226892	intron_variant	KIAA0513	protein_coding
rs3131329	1	177729363	1.08894	0.015076	1.592e-08	177658670	177747310	intergenic_variant	-	-
rs9454992	6	70855891	0.922285	0.014344	1.7014e-08	70822812	70926334	intron_variant	COL19A1	protein_coding
rs6095357	20	47523865	1.08698	0.014788	1.7034e-08	47511792	47914180	intergenic_variant	-	-
rs10242954	7	35251096	1.09221	0.015648	1.7328e-08	35082314	35306718	intron_variant	TBX20	protein_coding
rs7372960	3	71254751	0.910464	0.016643	1.7404e-08	71248393	71345870	intron_variant	FOXP1	protein_coding
rs59892204	15	81042948	1.12738	0.021298	1.807e-08	80997672	81055956	intron_variant	ABHD17C	protein_coding
rs10189857	2	60713235	0.921732	0.014484	1.8359e-08	60704484	60718347	intron_variant	BCL11A	protein_coding
rs1397136	16	61975440	1.09036	0.015394	1.914e-08	61965108	61989366	intron_variant	CDH8	protein_coding
rs324017	12	57487814	1.09242	0.015742	1.9631e-08	57428353	57490100	intron_variant	NAB2	protein_coding
rs34236869	1	61106169	1.11215	0.01894	1.997e-08	60960760	61125378	upstream_gene_variant	RP11-776H12.1	lincRNA
rs11680328	2	18037807	1.13021	0.021815	2.0091e-08	18036183	18038812	intergenic_variant	-	-
rs34662959	6	43673044	1.08959	0.015293	2.0199e-08	43469519	43681240	downstream_gene_variant	RP1-261G23.4	processed_pseudogene
rs220370	10	24588243	1.08546	0.014645	2.151e-08	24562507	24593057	intron_variant	KIAA1217	protein_coding
rs10954580	7	137076712	0.919711	0.01495	2.1642e-08	137039670	137085250	intron_variant	DGKI	protein_coding
rs3738026	1	154919565	1.08448	0.014494	2.2003e-08	154834092	154919565	downstream_gene_variant	PBXIP1	protein_coding
rs7954759	12	70153305	1.11393	0.019299	2.2616e-08	70105839	70299067	intron_variant	RAB3IP	protein_coding
rs13395940	2	215206537	0.919706	0.014982	2.3156e-08	215188809	215230840	intron_variant	SPAG16	protein_coding
rs2053079	19	30987423	1.09703	0.016579	2.3297e-08	30981639	31038995	intron_variant	ZNF536	protein_coding
rs286817	5	107434316	1.09187	0.015745	2.3723e-08	107303507	107713056	intron_variant	FBXL17	protein_coding
rs10808700	8	60691526	0.922743	0.014419	2.4554e-08	60485588	60954059	intergenic_variant	-	-
rs9841616	3	181167585	1.11349	0.019293	2.5205e-08	181061017	181205593	intron_variant,non_coding_transcript_variant	SOX2-OT	sense_overlapping
rs10511265	3	107500917	1.09791	0.016797	2.6849e-08	107433258	107532069	intron_variant	BBX	protein_coding
rs2067854	14	72425819	0.906826	0.017593	2.708e-08	72402431	72462263	intron_variant	RGS6	protein_coding
rs7146534	14	30455093	1.09024	0.015583	2.9496e-08	30441917	30455093	intron_variant,non_coding_transcript_variant	CTD-2251F13.1	lincRNA
rs1272878	4	2783049	1.10551	0.018109	3.0442e-08	2770202	2788935	intergenic_variant	-	-
rs6702469	1	204968787	1.09386	0.016206	3.1003e-08	204939336	204971553	intron_variant	NFASC	protein_coding
rs7613360	3	49916710	1.08567	0.014877	3.2918e-08	49897830	50167424	upstream_gene_variant	ACTBP13	unitary_pseudogene
rs140987748	2	229288849	0.919713	0.015158	3.3614e-08	229269825	229328281	intergenic_variant	-	-
rs17183814	2	166152389	1.15697	0.026419	3.4155e-08	166152389	166337818	missense_variant	SCN2A	protein_coding
rs6534338	4	123026869	0.918415	0.015449	3.6085e-08	123026869	123492417	intergenic_variant	-	-
rs271751	1	234627959	1.09079	0.01581	3.8762e-08	234627959	234630104	intergenic_variant	-	-
rs73021604	19	30720967	1.12615	0.021634	3.9871e-08	30681006	30725123	intron_variant	ZNF536	protein_coding
rs35167234	1	8393871	0.911379	0.016918	4.1337e-08	8392592	8407458	intron_variant	SLC45A1	protein_coding
rs4963432	11	63598802	0.921639	0.014915	4.4719e-08	63587117	63599440	downstream_gene_variant	C11orf84	protein_coding
rs11223774	11	134247315	0.917228	0.015804	4.5753e-08	134235220	134252303	downstream_gene_variant	B3GAT1	protein_coding
rs845742	5	109002085	0.920997	0.015076	4.7943e-08	108990478	109112145	intergenic_variant	-	-

## Sheet: ADHD-TS
leading SNP						region		leading SNP annotation
SNP	chr	pos	OR	SE	p	start	end	Consequence	SYMBOL	BIOTYPE
rs2504235	13	28612886	0.84942	0.02419	1.5128e-11	28592165	28664696	intron_variant	FLT3	protein_coding
rs933738	12	49943122	1.22519	0.030592	3.162e-11	49676913	50155400	intron_variant	KCNH3	protein_coding
rs1222064	1	96602385	1.17916	0.026492	4.9414e-10	96597502	96604986	intergenic_variant	-	-
rs73366628	6	15838807	0.792231	0.037509	5.3268e-10	15822651	15998406	intergenic_variant	-	-
rs78519518	2	137869677	0.703142	0.057546	9.3424e-10	137869677	137899234	intron_variant	THSD7B	protein_coding
rs4430756	16	76993424	0.814564	0.034952	4.4081e-09	76989818	77038245	intergenic_variant	-	-
rs4400319	7	89154356	0.761012	0.046714	5.0257e-09	89121279	89271899	intergenic_variant	-	-
rs9831610	3	85671909	1.15292	0.024526	6.5557e-09	85434260	85683600	intron_variant	CADM2	protein_coding
rs12595353	15	91834178	1.20731	0.032474	6.5744e-09	91834178	91837739	intron_variant	SV2B	protein_coding
rs3099952	2	39004215	0.861567	0.025834	8.0353e-09	38942929	39387555	upstream_gene_variant	GEMIN6	protein_coding
rs17814604	6	98585502	0.856153	0.027119	1.0232e-08	98585502	98585502	intron_variant,non_coding_transcript_variant	RP11-436D23.1	lincRNA
rs1485670	3	56138304	1.17739	0.028649	1.1979e-08	56054077	56282516	intron_variant	ERC2	protein_coding
rs73207447	13	58260165	0.787802	0.042016	1.3741e-08	58253867	58293534	intron_variant	PCDH17	protein_coding
rs10794522	1	26482556	0.871619	0.02422	1.4027e-08	26482556	26490848	upstream_gene_variant	FAM110D	protein_coding
rs28688816	20	59937912	1.22116	0.035341	1.5714e-08	59937524	59944088	intron_variant	CDH4	protein_coding
rs16858210	3	183624010	1.16965	0.027727	1.5893e-08	183558581	183624997	upstream_gene_variant	CYP2AB1P	processed_transcript
rs1865896	2	223333942	1.14534	0.024176	1.989e-08	223329125	223335181	intron_variant	SGPP2	protein_coding
rs953044	2	67705665	0.872405	0.024347	2.0644e-08	67705665	67705665	intergenic_variant	-	-
rs75111199	13	29850544	0.796603	0.040647	2.2121e-08	29832614	29859199	intron_variant,non_coding_transcript_variant	MTUS2	processed_transcript
rs190976747	11	6108336	1.15108	0.025339	2.812e-08	6084153	6159019	intergenic_variant	-	-
rs6673675	1	29627793	0.830186	0.033528	2.8447e-08	29608356	29630455	intron_variant	PTPRU	protein_coding
rs34073391	7	143116621	1.21458	0.035197	3.3286e-08	143116621	143116621	downstream_gene_variant	EPHA1-AS1	antisense
rs870995	3	178913006	0.877133	0.023886	4.0555e-08	178791678	178971429	intron_variant	PIK3CA	protein_coding
rs243795	6	54393549	0.847808	0.030154	4.3691e-08	54392684	54393549	intergenic_variant	-	-
rs2708146	2	58955953	0.878537	0.023691	4.602e-08	58951187	58955953	intron_variant,non_coding_transcript_variant	LINC01122	lincRNA

## Sheet: ASD-BIP
leading SNP						region		leading SNP annotation
SNP	chr	pos	OR	SE	p	start	end	Consequence	SYMBOL	BIOTYPE
rs9834970	3	36856030	1.12042	0.015	3.4476e-14	36834099	37453520	regulatory_region_variant	-	promoter_flanking_region
rs111931861	7	104744219	0.738304	0.040667	8.6181e-14	104677739	104744219	intron_variant	KMT2E	protein_coding
rs17007397	3	70594975	0.898068	0.015183	1.4319e-12	70594975	70700679	intergenic_variant	-	-
rs28756682	16	9170428	0.830521	0.026478	2.326e-12	9159139	9170428	downstream_gene_variant	RP11-473I1.6	lincRNA
rs2159100	12	2346393	0.897178	0.015698	4.7866e-12	2285731	2420526	intron_variant	CACNA1C	protein_coding
rs6701243	1	99092784	1.11105	0.015653	1.7266e-11	99035830	99356942	intergenic_variant	-	-
rs4341989	2	100046783	0.896725	0.016447	3.4054e-11	99347002	100146146	intron_variant	REV1	protein_coding
rs11724116	4	162294038	1.14567	0.02052	3.417e-11	162241962	162354095	intergenic_variant	-	-
rs7895364	10	64484813	0.90502	0.015063	3.4581e-11	64449879	64657978	intergenic_variant	-	-
rs34876360	8	11455262	0.896644	0.01651	3.9031e-11	9793601	11463015	intergenic_variant	-	-
rs12621972	2	28523995	1.13337	0.019005	4.4767e-11	27867573	28565586	intron_variant	BRE	protein_coding
rs10410775	19	10856273	1.11105	0.016132	6.6843e-11	10744807	10867517	intron_variant	DNM2	protein_coding
rs11001120	10	76479932	1.10252	0.015191	1.3195e-10	76415509	76527573	intergenic_variant	-	-
rs2654486	8	3250047	1.19496	0.027979	1.9434e-10	3196596	3308658	intron_variant	CSMD1	protein_coding
rs7867798	9	119505796	1.12334	0.018354	2.3472e-10	119242954	119529014	intron_variant	ASTN2	protein_coding
rs278764	9	76126776	0.900506	0.016569	2.5303e-10	75841737	76200815	intergenic_variant	-	-
rs2966420	7	110172048	0.856843	0.024435	2.5678e-10	110137186	110237982	intron_variant,non_coding_transcript_variant	AC003088.1	lincRNA
rs12144771	1	108326453	0.905837	0.015668	2.7511e-10	108295315	108407725	intron_variant,non_coding_transcript_variant	VAV3	processed_transcript
rs16880318	8	111064847	0.830681	0.029396	2.7763e-10	111047878	111082463	intergenic_variant	-	-
rs72835585	6	23761636	1.11016	0.016582	2.9336e-10	23733569	23961431	intergenic_variant	-	-
rs9679319	2	104134432	1.10054	0.01524	3.2583e-10	104056454	104410009	intergenic_variant	-	-
rs7627186	3	44413569	1.1146	0.017358	4.0849e-10	44141265	44912255	intron_variant	TCAIM	protein_coding
rs6692705	1	193502609	1.09911	0.015274	6.1237e-10	193474873	193505535	intergenic_variant	-	-
rs6889024	5	94087184	0.907647	0.015717	7.0299e-10	94046205	94190819	intron_variant	MCTP1	protein_coding
rs7770480	6	89911770	0.909003	0.015612	9.9062e-10	89894016	89914839	intron_variant	GABRR1	protein_coding
rs116346488	4	132217275	1.23184	0.034157	1.0315e-09	132182817	132383257	intergenic_variant	-	-
rs1339494	1	150001470	0.886209	0.01988	1.2278e-09	149998923	150211896	intergenic_variant	-	-
rs9295357	6	167054213	0.904741	0.016581	1.5659e-09	167028134	167077753	intron_variant	RPS6KA2	protein_coding
rs2921036	8	8363897	1.09506	0.015059	1.6386e-09	8119248	9149746	intergenic_variant	-	-
rs697883	12	116300379	0.837617	0.029552	2.0215e-09	116281324	116325362	intron_variant,non_coding_transcript_variant	RP11-110L15.2	lincRNA
rs117982378	8	117707559	0.793978	0.038514	2.0984e-09	117448310	117790914	intron_variant	EIF3H	protein_coding
rs4950884	1	202840238	0.911652	0.01545	2.1377e-09	202827191	202844376	upstream_gene_variant	RP11-480I12.9	transcribed_processed_pseudogene
rs78426131	22	20144796	0.884265	0.020572	2.2479e-09	20129742	20169422	regulatory_region_variant	-	CTCF_binding_site
rs2902284	3	176665974	0.911378	0.015532	2.3085e-09	176665974	176665974	regulatory_region_variant	-	TF_binding_site
rs8193007	9	135871673	1.15962	0.0249	2.7234e-09	135867425	135896759	downstream_gene_variant	GFI1B	protein_coding
rs10878840	12	68881049	1.09669	0.015531	2.8045e-09	68843191	68882040	upstream_gene_variant	RP11-81H14.4	processed_pseudogene
rs4239193	17	53376524	1.09504	0.015327	3.1463e-09	53366515	53409162	intron_variant	HLF	protein_coding
rs35460567	15	56275495	0.788041	0.040246	3.2448e-09	56135033	56323249	intron_variant	NEDD4	protein_coding
rs6435285	2	206309193	1.1497	0.023573	3.2646e-09	206290994	206317206	intron_variant	PARD3B	protein_coding
rs8015629	14	36941068	0.912561	0.015462	3.2649e-09	36896963	36941068	downstream_gene_variant	SFTA3	retained_intron
rs78286408	4	98584554	1.26428	0.039706	3.5085e-09	98458312	99034752	intron_variant	STPG2	protein_coding
rs138867053	19	37439641	1.3715	0.053576	3.7159e-09	37439641	37980494	intron_variant	ZNF568	protein_coding
rs3026444	12	110722632	1.11037	0.017792	3.9992e-09	110294902	111234315	intron_variant	ATP2A2	protein_coding
rs709803	1	87039330	1.10528	0.017015	4.0286e-09	87018091	87051924	downstream_gene_variant	CLCA4	protein_coding
rs72961970	2	58897355	1.13769	0.021934	4.0745e-09	58868909	58954996	intron_variant,non_coding_transcript_variant	LINC01122	lincRNA
rs4971099	1	155155608	1.0945	0.015359	4.1154e-09	155148781	155197602	intron_variant	TRIM46	protein_coding
rs6427754	1	198847231	0.915304	0.015111	4.7286e-09	198827224	198953231	intron_variant,non_coding_transcript_variant	MIR181A1HG	lincRNA
rs67839473	3	93866588	0.907466	0.016591	4.8375e-09	93517667	93884292	intergenic_variant	-	-
rs546671	1	61093840	0.916409	0.014934	5.0616e-09	60960760	61125378	intron_variant,non_coding_transcript_variant	RP11-776H12.1	lincRNA
rs10147900	14	105092031	0.861828	0.025479	5.3445e-09	105092031	105092031	intergenic_variant	-	-
rs9559482	13	109724103	0.91512	0.015214	5.5403e-09	109711644	109774676	intron_variant	MYO16	protein_coding
rs73237395	8	27759839	1.19316	0.030541	7.3606e-09	27759839	27759839	downstream_gene_variant	SCARA5	protein_coding
rs7597593	2	185533580	0.914939	0.015381	7.483e-09	185533580	186057716	intron_variant	ZNF804A	protein_coding
rs140161935	8	6299559	1.42034	0.060815	7.9292e-09	6299559	6329145	intron_variant	MCPH1	protein_coding
rs59075644	6	116556998	0.821684	0.034092	8.3653e-09	116516445	116560721	intron_variant	NT5DC1	protein_coding
rs62331287	4	105557142	1.08959	0.014898	8.4567e-09	105557142	105624313	intron_variant,non_coding_transcript_variant	AC004053.1	antisense
rs113438136	3	86907637	1.38458	0.056541	8.6632e-09	86502957	86907637	intergenic_variant	-	-
rs1513385	3	131561519	1.09264	0.015399	8.7488e-09	131511516	131661259	intron_variant	CPNE4	protein_coding
rs2053694	5	60807886	1.08948	0.01491	9.0412e-09	60563907	60843706	intron_variant	ZSWIM6	protein_coding
rs146176468	5	65644181	0.777169	0.043941	9.6307e-09	65644181	65644181	intergenic_variant	-	-
rs11855667	15	74474010	1.10849	0.017968	9.9089e-09	74461720	74513291	downstream_gene_variant	ISLR	protein_coding
rs9834688	3	85035279	1.08947	0.015032	1.1909e-08	85002871	85070267	intron_variant	CADM2	protein_coding
rs682049	13	56244249	0.908642	0.016808	1.1982e-08	55717625	56303709	intergenic_variant	-	-
rs2025811	20	21335113	1.12154	0.020161	1.2747e-08	21065004	21549424	intron_variant	XRN2	protein_coding
rs112496492	13	64006487	1.1012	0.016946	1.279e-08	63972811	64116771	intergenic_variant	-	-
rs6102917	20	41219419	0.741258	0.052745	1.3745e-08	41216168	41276632	intron_variant	PTPRT	protein_coding
rs12639551	3	30031637	0.866585	0.025242	1.4034e-08	30031637	30031637	intron_variant	RBMS3	protein_coding
rs17862039	4	118496138	1.12953	0.021483	1.4302e-08	118481560	118533209	downstream_gene_variant	NT5C3AP1	transcribed_processed_pseudogene
rs2023208	20	51969245	0.914477	0.015787	1.4858e-08	51949510	51973338	intron_variant	TSHZ2	protein_coding
rs62327352	4	152670780	0.915755	0.01555	1.5162e-08	152387804	152752413	intron_variant	PET112	protein_coding
rs8082793	18	67387297	0.916319	0.015448	1.538e-08	67368356	67392159	intron_variant	DOK6	protein_coding
rs76833679	5	145827085	0.854191	0.027871	1.5617e-08	145809003	145922270	intron_variant	TCERG1	protein_coding
rs6495988	15	38969545	1.10794	0.018158	1.6525e-08	38960882	38982646	intron_variant,non_coding_transcript_variant	RP11-275I4.2	lincRNA
rs1690852	3	140351964	1.09582	0.016267	1.8564e-08	140311901	140438923	intergenic_variant	-	-
rs17183814	2	166152389	1.17868	0.029239	1.8815e-08	166152389	166337818	missense_variant	SCN2A	protein_coding
rs11181913	12	43574200	1.15951	0.026341	1.9271e-08	43574200	43602303	intergenic_variant	-	-
rs3110795	7	135373836	1.11662	0.019654	1.9952e-08	135373836	135426708	intron_variant	SLC13A4	protein_coding
rs6135186	20	14559936	1.09167	0.015628	1.9988e-08	14531053	14611538	intron_variant	MACROD2	protein_coding
rs62203381	20	37070737	0.872668	0.024293	2.063e-08	37048959	37210276	upstream_gene_variant	SNHG11	lincRNA
rs77284489	2	240753189	0.822837	0.034783	2.0688e-08	240753189	240753189	regulatory_region_variant	-	promoter_flanking_region
rs11109453	12	98763533	1.21994	0.035484	2.1139e-08	98582632	98782102	intergenic_variant	-	-
rs9682534	3	163757220	0.91484	0.015928	2.2948e-08	163737313	163894951	intergenic_variant	-	-
rs57457691	19	33911705	0.917042	0.015507	2.3391e-08	33887405	34015904	intron_variant	PEPD	protein_coding
rs45510500	4	123179900	0.831603	0.033027	2.3605e-08	123122856	123558330	missense_variant	KIAA1109	protein_coding
rs11640615	16	49818615	0.879763	0.022992	2.5224e-08	49818615	49865956	intron_variant	ZNF423	protein_coding
rs10203748	2	106076110	1.14533	0.02436	2.5439e-08	106076110	106076110	intergenic_variant	-	-
rs778346	2	233799736	1.09614	0.016524	2.7743e-08	233708393	233807585	intron_variant	NGEF	protein_coding
rs57957974	8	145076529	0.915211	0.015958	2.8239e-08	145004944	145086428	intron_variant	PARP10	protein_coding
rs990946	15	97047308	1.08862	0.015303	2.8866e-08	97047308	97052745	intergenic_variant	-	-
rs4673660	2	200915395	1.10849	0.018569	2.9058e-08	200716119	201083534	intergenic_variant	-	-
rs34618925	7	147895075	1.15396	0.025878	3.1322e-08	147880714	147895075	intron_variant	CNTNAP2	protein_coding
rs115548193	1	152266747	1.29875	0.047281	3.2265e-08	152266747	152282684	intron_variant,non_coding_transcript_variant	FLG-AS1	antisense
rs4649270	1	232635002	0.90928	0.017215	3.3064e-08	232568587	232636299	intron_variant	SIPA1L2	protein_coding
rs72778616	2	15560477	1.27035	0.043319	3.3143e-08	15308273	15604258	intron_variant	NBAS	protein_coding
rs66515729	7	85571372	0.824567	0.034921	3.3165e-08	85452257	85571372	intergenic_variant	-	-
rs7046679	9	124638934	1.0933	0.016154	3.3513e-08	124620480	124644295	intron_variant	TTLL11	protein_coding
rs12023409	1	27667016	0.731101	0.056739	3.3886e-08	27408062	27844779	upstream_gene_variant	SYTL1	protein_coding
rs76660343	11	58270498	0.847472	0.029983	3.3973e-08	58270498	58336620	downstream_gene_variant	OR5B21	protein_coding
rs7185731	16	12465938	1.11327	0.01948	3.6199e-08	12461016	12470860	intron_variant	SNX29	protein_coding
rs230607	1	187096481	0.905561	0.018017	3.6716e-08	187090428	187158671	intron_variant,non_coding_transcript_variant	LINC01036	lincRNA
rs16864025	2	223563611	1.25897	0.041878	3.8152e-08	223563611	223563611	non_coding_transcript_exon_variant	AC016712.1	processed_pseudogene
rs7984922	13	75769672	0.918509	0.015472	3.9315e-08	75672116	75801429	regulatory_region_variant	-	promoter_flanking_region
rs138702404	6	123771862	1.34919	0.054599	4.1229e-08	123771862	123771862	intron_variant	TRDN	protein_coding
rs76037384	2	125357776	0.869442	0.025531	4.2618e-08	125357776	125403277	intron_variant	CNTNAP5	protein_coding
rs9896016	17	75938377	0.885685	0.022164	4.3223e-08	75924338	75941736	intergenic_variant	-	-
rs62420274	6	71040110	0.803236	0.040006	4.3299e-08	71040110	71040110	intergenic_variant	-	-
rs948780	18	55068591	1.19446	0.032479	4.4705e-08	55025163	55086699	intergenic_variant	-	-
rs1986735	9	108620024	0.869104	0.025649	4.5097e-08	108582041	108620024	intergenic_variant	-	-
rs4381519	14	78514074	0.917868	0.01567	4.522e-08	78434480	78539232	intergenic_variant	-	-
rs2295583	20	57478448	0.904565	0.018362	4.6931e-08	57478448	57478448	intron_variant	GNAS	protein_coding
rs7605147	2	185228828	1.13701	0.02351	4.722e-08	185204905	185276786	intergenic_variant	-	-
rs174593	11	61618831	1.09824	0.017164	4.7792e-08	61598288	61621040	intron_variant	FADS2	protein_coding
rs7140526	14	61873824	0.913382	0.016603	4.8455e-08	61866139	61874821	intron_variant	PRKCH	protein_coding

## Sheet: ASD-ED
leading SNP						region		leading SNP annotation
SNP	chr	pos	OR	SE	p	start	end	Consequence	SYMBOL	BIOTYPE
rs200312312	5	104002346	0.783403	0.031268	5.8549e-15	103682279	104082179	intron_variant,non_coding_transcript_variant	RP11-6N13.1	lincRNA
rs4473030	13	19604485	0.838449	0.027812	2.3676e-10	19541688	19634961	intron_variant,non_coding_transcript_variant	GTF2IP3	unprocessed_pseudogene
rs11087243	20	18084138	1.24744	0.035599	5.278e-10	18061914	18103456	intergenic_variant	-	-
rs79350580	5	164542131	0.703001	0.06013	4.6126e-09	164465359	164713677	intron_variant,non_coding_transcript_variant	CTC-340A15.2	antisense
rs28656157	15	47155079	0.809124	0.037244	1.2937e-08	47033457	47353507	intergenic_variant	-	-
rs7188516	16	26526758	0.823906	0.034257	1.5653e-08	26526758	26530862	intergenic_variant	-	-
rs4622308	12	56469185	1.17892	0.029152	1.6413e-08	56372558	56482180	upstream_gene_variant	ERBB3	protein_coding
rs74264021	2	117596203	0.715979	0.059293	1.7522e-08	117473932	117596203	intergenic_variant	-	-
rs79483800	4	86003983	0.727023	0.058244	4.4136e-08	85990300	86168694	regulatory_region_variant	-	promoter_flanking_region
rs143868600	7	124183780	1.16918	0.028635	4.8054e-08	124171957	124183780	intergenic_variant	-	-

## Sheet: ASD-MDD
leading SNP						region		leading SNP annotation
SNP	chr	pos	OR	SE	p	start	end	Consequence	SYMBOL	BIOTYPE
rs4278992	20	14723598	1.09966	0.013188	5.8612e-13	14696882	14913496	intron_variant	MACROD2	protein_coding
rs4815039	20	21273696	1.10032	0.013678	2.7615e-12	21095936	21549424	intergenic_variant	-	-
rs111931861	7	104744219	0.780828	0.037151	2.7515e-11	104744219	104744219	intron_variant	KMT2E	protein_coding
rs10110094	8	131472047	1.12344	0.017982	9.617e-11	131469692	131472047	intergenic_variant	-	-
rs12449792	17	43302259	1.08817	0.013505	3.9281e-10	43285193	43302259	intron_variant	FMNL1	protein_coding
rs28929474	14	94844947	1.29317	0.041837	7.9811e-10	94838142	94844947	missense_variant	SERPINA1	protein_coding
rs45595836	10	16691399	1.16695	0.025624	1.6868e-09	16691399	16691399	intron_variant	RSU1	protein_coding
rs247910	5	87630769	1.08253	0.013162	1.6929e-09	87514778	87822672	intron_variant,non_coding_transcript_variant	TMEM161B-AS1	antisense
rs7844805	8	10571591	0.91897	0.014206	2.708e-09	10571591	10708509	intergenic_variant	-	-
rs366249	8	53353660	1.08796	0.014276	3.5233e-09	53333088	53405836	intron_variant,non_coding_transcript_variant	ST18	retained_intron
rs190546	6	129576499	1.28931	0.043108	3.7546e-09	129576499	129601062	intron_variant	LAMA2	protein_coding
rs28372089	6	127863576	0.891903	0.019572	5.066e-09	127842630	127881833	intron_variant,non_coding_transcript_variant	C6orf58	processed_transcript
rs1357273	3	70254895	1.07821	0.013099	8.9664e-09	70254895	70296251	intron_variant,non_coding_transcript_variant	RP11-231I13.2	antisense
rs11778396	8	125487766	1.07939	0.013534	1.6526e-08	125487766	125487766	intron_variant	RNF139	protein_coding
rs7804721	7	4994302	1.11149	0.018727	1.6575e-08	4952056	5113755	intron_variant	MMD2	protein_coding
rs1983258	9	76181411	1.09746	0.016653	2.343e-08	75837125	76200815	intergenic_variant	-	-
rs1848797	10	64552934	1.07713	0.013359	2.6641e-08	64533904	64579460	downstream_gene_variant	RP11-436D10.3	antisense
rs114549077	3	38584845	0.831762	0.033294	3.1516e-08	38442730	38584845	downstream_gene_variant	SCN5A	protein_coding
rs2088346	8	11654384	0.917229	0.015644	3.3365e-08	11636884	11705448	genic_upstream_transcript_variant,intron_variant	FDFT1	protein_coding
rs11160145	14	94290871	1.07638	0.013369	3.6771e-08	94286525	94296998	intergenic_variant	-	-
rs1116323	13	100093868	1.10716	0.018523	3.8916e-08	100085153	100095927	intergenic_variant	-	-
rs74389800	13	85282208	1.12525	0.021532	4.2469e-08	85243867	85282208	intergenic_variant	-	-
rs80158649	10	65404311	1.31719	0.050316	4.365e-08	65404311	65421442	regulatory_region_variant	-	promoter_flanking_region
rs10881537	1	104792272	0.930992	0.01307	4.4732e-08	104785325	104839400	intergenic_variant	-	-
rs57134244	10	133731003	0.919706	0.015324	4.7039e-08	133729181	133810471	regulatory_region_variant	-	promoter_flanking_region

[truncated: 18 more sheets: ASD-OCD, ASD-SCZ, ASD-TS, ED-BIP, ED-SCZ, MDD-BIP, MDD-ED, MDD-SCZ, OCD-BIP, OCD-ED, OCD-MDD, OCD-SCZ, SCZ-BIP, TS-BIP, TS-ED, TS-MDD, TS-OCD, TS-SCZ]
